# Supplementary material for: Serendipitous Identification of Azine Anticancer Agents Using a Privileged Scaffold Morphing Strategy
Source: Molecules. 2024 Mar 24;29(7):1452. doi: 10.3390/molecules29071452 (PMC11013010; doi:10.3390/molecules29071452)
Supplement: Supplementary file 1 [file molecules-29-01452-s001.zip]

Archive with 1 entries (1 files):
- molecules-2896462-supplementary.pdf
